# Supplementary material for: CTX-M-Producing Bacteria Isolated from a Highly Polluted River System in Portugal
Source: Int J Environ Res Public Health. 2022 Sep 20;19(19):11858. doi: 10.3390/ijerph191911858 (PMC9565674; doi:10.3390/ijerph191911858)
Supplement: Supplementary file 1 [file ijerph-19-11858-s001.zip]

Archive with 1 entries (1 files):
- ijerph-1846740-supplementary.pdf
